# Supplementary material for: Exceeding the Limits with Nutraceuticals: Looking Towards Parkinson’s Disease and Frailty
Source: Int J Mol Sci. 2024 Dec 26;26(1):122. doi: 10.3390/ijms26010122 (PMC11719863; doi:10.3390/ijms26010122)
Supplement: Supplementary file 1 [file ijms-26-00122-s001.zip]

Archive with 1 entries (1 files):
- ijms-3347007-supplementary.pdf
